# Supplementary material for: Human umbilical cord mesenchymal stem cell-derived exosomes mitigate acute radiation-induced intestinal oxidative damage via the Nrf2/HO-1/NQO1 signaling pathway
Source: PLoS One. 2025 Jun 6;20(6):e0324238. doi: 10.1371/journal.pone.0324238 (PMC12143498; doi:10.1371/journal.pone.0324238)
Supplement: S1 Data — (ZIP) [file pone.0324238.s003.zip]

Archive with 18 entries (17 files):
- Minimal Data Set/
- Minimal Data Set/Fig 2G-I.xlsx
- Minimal Data Set/Fig 3B (Ki67+).xlsx
- Minimal Data Set/Fig 3D(ROS).xlsx
- Minimal Data Set/Fig 3E(SOD).xlsx
- Minimal Data Set/Fig 3F(MDA).xlsx
- Minimal Data Set/Fig 3G(GSH-Px).xlsx
- Minimal Data Set/Fig 3H (qRT-PCR).xlsx
- Minimal Data Set/Fig 4A (cck8).xls
- Minimal Data Set/Fig 4B(cck8).xls
- Minimal Data Set/Fig 4D(ROS).xlsx
- Minimal Data Set/Fig 4E(SOD) .xlsx
- Minimal Data Set/Fig 4F(MDA) .xlsx
- Minimal Data Set/Fig 4G(GSH-Px) .xlsx
- Minimal Data Set/Fig 4H (qRT-PCR).xlsx
- Minimal Data Set/Fig 5A(qrt-PCR).xlsx
- Minimal Data Set/Fig 5F (cck8) .xls
- Minimal Data Set/Fig 5G-H(qRT-PCR).xlsx
