# Supplementary material for: Human umbilical cord mesenchymal stem cell-derived exosomes mitigate acute radiation-induced intestinal oxidative damage via the Nrf2/HO-1/NQO1 signaling pathway
Source: PLoS One. 2025 Jun 6;20(6):e0324238. doi: 10.1371/journal.pone.0324238 (PMC12143498; doi:10.1371/journal.pone.0324238)
Supplement: S1 Data — (ZIP) [file pone.0324238.s003.zip › Minimal Data Set/Fig 2G-I.xlsx]

## Sheet: Sheet1
Length of intestinal villus					Depth of intestinal crypt						Goblet cells numbers
	Ctrl	IR	IR+Exo			Ctrl	IR	IR+Exo				Ctrl	IR	IR+Exo
	0.49651	0.23598	0.21509			0.24829	0.12321	0.15667				26	5	9
	0.56865	0.26252	0.44732			0.16805	0.16575	0.14494				21	3	15
	0.39186	0.27125	0.21029			0.19664	0.18564	0.22217				40	5	6
	0.49105	0.22557	0.35587			0.23603	0.14947	0.15479				23	2	13
	0.59687	0.19814	0.42552			0.19142	0.11628	0.1593				20	6	18
	0.45538	0.24117	0.35687			0.25654	0.08438	0.21109				28	8	6
	0.52581	0.30972	0.26903			0.22015	0.14855	0.18601				22	6	19
	0.53445	0.20689	0.31956			0.22521	0.14993	0.16876				17	5	17
	0.36872	0.25521	0.25041			0.18954	0.15998	0.22457				23	7	10
	0.57402	0.31802	0.36724			0.20815	0.16349	0.18404				47	9	10
	0.54892	0.19555	0.42389			0.28988	0.14187	0.15331				18	4	16
	0.42576	0.18724	0.35587			0.29947	0.10222	0.15624				25	8	5
	0.57035	0.31802	0.35874			0.26827	0.14206	0.17925				46	3	12
	0.54182	0.19555	0.34246			0.25412	0.14187	0.18906				16	9	18
	0.31298	0.15689	0.23556			0.15679	0.14142	0.15973				22	6	7
