# Supplementary material for: Human umbilical cord mesenchymal stem cell-derived exosomes mitigate acute radiation-induced intestinal oxidative damage via the Nrf2/HO-1/NQO1 signaling pathway
Source: PLoS One. 2025 Jun 6;20(6):e0324238. doi: 10.1371/journal.pone.0324238 (PMC12143498; doi:10.1371/journal.pone.0324238)
Supplement: S1 Data — (ZIP) [file pone.0324238.s003.zip › Minimal Data Set/Fig 3B (Ki67+).xlsx]

## Sheet: Sheet1
			Con	IR	IR+Exo
		Positive Cells（%）	0.7803	0.3172	0.668
			0.7066	0.3739	0.5458
			0.655	0.4053	0.5965
