# Supplementary material for: Human umbilical cord mesenchymal stem cell-derived exosomes mitigate acute radiation-induced intestinal oxidative damage via the Nrf2/HO-1/NQO1 signaling pathway
Source: PLoS One. 2025 Jun 6;20(6):e0324238. doi: 10.1371/journal.pone.0324238 (PMC12143498; doi:10.1371/journal.pone.0324238)
Supplement: S1 Data — (ZIP) [file pone.0324238.s003.zip › Minimal Data Set/Fig 3D(ROS).xlsx]

## Sheet: Sheet1
Group	Mean
Ctrl	2.27055
Ctrl	2.25026
Ctrl	3.23848
IR	12.4513
IR	18.4078
IR	15.4802
IR+Exo	8.51923
IR+Exo	4.0373
IR+Exo	4.1569
