# Supplementary material for: Human umbilical cord mesenchymal stem cell-derived exosomes mitigate acute radiation-induced intestinal oxidative damage via the Nrf2/HO-1/NQO1 signaling pathway
Source: PLoS One. 2025 Jun 6;20(6):e0324238. doi: 10.1371/journal.pone.0324238 (PMC12143498; doi:10.1371/journal.pone.0324238)
Supplement: S1 Data — (ZIP) [file pone.0324238.s003.zip › Minimal Data Set/Fig 3E(SOD).xlsx]

## Sheet: Sheet1
				SOD (U/mg prot)
			Ctrl	673
				690.5
				833
				830.5
				883
				898
			IR	440.5
				518
				518
				348
				343
				423
			IR+Exo	813
				823
				805.5
				695.5
				415.5
				500.5
