# Supplementary material for: Human umbilical cord mesenchymal stem cell-derived exosomes mitigate acute radiation-induced intestinal oxidative damage via the Nrf2/HO-1/NQO1 signaling pathway
Source: PLoS One. 2025 Jun 6;20(6):e0324238. doi: 10.1371/journal.pone.0324238 (PMC12143498; doi:10.1371/journal.pone.0324238)
Supplement: S1 Data — (ZIP) [file pone.0324238.s003.zip › Minimal Data Set/Fig 3F(MDA).xlsx]

## Sheet: Sheet1
				MDA(μmol/mgprot)
			Ctrl	532.905
				377.792
				376.999
				356.877
				321.584
				274.513
			IR	1038.95
				753.567
				598.185
				715.467
				613.084
				1039.63
			IR+Exo	438.996
				568.53
				532.819
				616.319
				490.567
				584.091
