# Supplementary material for: Human umbilical cord mesenchymal stem cell-derived exosomes mitigate acute radiation-induced intestinal oxidative damage via the Nrf2/HO-1/NQO1 signaling pathway
Source: PLoS One. 2025 Jun 6;20(6):e0324238. doi: 10.1371/journal.pone.0324238 (PMC12143498; doi:10.1371/journal.pone.0324238)
Supplement: S1 Data — (ZIP) [file pone.0324238.s003.zip › Minimal Data Set/Fig 3G(GSH-Px).xlsx]

## Sheet: Sheet1
				GSH (μmol/gprot)
			Ctrl	62.3095
				118.204
				82.4201
				86.8281
				120.763
				125.815
			IR	28.0315
				28.9376
				22.0902
				29.737
				47.3907
				39.1028
			IR+Exo	63.825
				66.2498
				62.833
				84.661
				62.8047
				41.732
