# Supplementary material for: Human umbilical cord mesenchymal stem cell-derived exosomes mitigate acute radiation-induced intestinal oxidative damage via the Nrf2/HO-1/NQO1 signaling pathway
Source: PLoS One. 2025 Jun 6;20(6):e0324238. doi: 10.1371/journal.pone.0324238 (PMC12143498; doi:10.1371/journal.pone.0324238)
Supplement: S1 Data — (ZIP) [file pone.0324238.s003.zip › Minimal Data Set/Fig 3H (qRT-PCR).xlsx]

## Sheet: Sheet1
1		actin Ct	target Ct	ΔG	平均数		2^ΔG	平均数	ΔΔG
NRF2	C	24.13	26.47	2.34	2.30667	-0.0333333	0.97716	1.00072	0.976461
		23.98	26.21	2.23	2.30667	0.0766667	1.05458	1.00072	1.05382
		24.05	26.40	2.35	2.30667	-0.0433333	0.97041	1.00072	0.969716
	E	24.07	21.99	-2.08	2.30667	4.38667	20.9179	1.00072	20.9029
		23.96	22.13	-1.83	2.30667	4.13667	17.5898	1.00072	17.5772
		24.13	22.22	-1.91	2.30667	4.21667	18.5927	1.00072	18.5794
	P	23.90	23.27	-0.63	2.30667	2.93667	7.6564	1.00072	7.65092
		24.12	23.52	-0.6	2.30667	2.90667	7.49884	1.00072	7.49347
		24.02	23.31	-0.71	2.30667	3.01667	8.09296	1.00072	8.08716
HO-1	C	24.13	26.81	2.68	2.65333	-0.0266667	0.981686	1.00067	0.981031
		23.98	26.68	2.7	2.65333	-0.0466667	0.968171	1.00067	0.967525
		24.05	26.63	2.58	2.65333	0.0733333	1.05214	1.00067	1.05144
	E	24.07	22.70	-1.37	2.65333	4.02333	16.2609	1.00067	16.25
		23.96	22.47	-1.49	2.65333	4.14333	17.6713	1.00067	17.6595
		24.13	22.54	-1.59	2.65333	4.24333	18.9396	1.00067	18.927
	P	23.90	24.90	1	2.65333	1.65333	3.1456	1.00067	3.1435
		24.12	25.08	0.96	2.65333	1.69333	3.23403	1.00067	3.23187
		24.02	25.02	1	2.65333	1.65333	3.1456	1.00067	3.1435
NQO-1	C	24.13	27.90	3.77	3.75	-0.02	0.986233	1.00237	0.983899
		23.98	27.84	3.86	3.75	-0.11	0.926588	1.00237	0.924396
		24.05	27.67	3.62	3.75	0.13	1.09429	1.00237	1.0917
	E	24.07	22.32	-1.75	3.75	5.5	45.2548	1.00237	45.1478
		23.96	22.40	-1.56	3.75	5.31	39.6706	1.00237	39.5768
		24.13	22.34	-1.79	3.75	5.54	46.5271	1.00237	46.417
	P	23.90	26.33	2.43	3.75	1.32	2.49666	1.00237	2.49075
		24.12	26.10	1.98	3.75	1.77	3.41054	1.00237	3.40247
		24.02	26.19	2.17	3.75	1.58	2.9897	1.00237	2.98263

## Sheet: Sheet2
2		actin Ct	target Ct	ΔG	平均数		2^ΔG	平均数	ΔΔG
NRF2	C	24.40	28.38	3.98	4.03333	0.0533333	1.03766	1.00041	1.03724
		24.36	28.40	4.04	4.03333	-0.00666667	0.99539	1.00041	0.994985
		24.38	28.46	4.08	4.03333	-0.0466667	0.968171	1.00041	0.967777
	E	24.21	23.23	-0.98	4.03333	5.01333	32.2971	1.00041	32.284
		24.33	23.20	-1.13	4.03333	5.16333	35.8359	1.00041	35.8213
		24.34	23.07	-1.27	4.03333	5.30333	39.4878	1.00041	39.4717
	P	24.35	25.84	1.49	4.03333	2.54333	5.82934	1.00041	5.82697
		24.45	25.95	1.5	4.03333	2.53333	5.78908	1.00041	5.78672
		24.42	25.92	1.5	4.03333	2.53333	5.78908	1.00041	5.78672
HO-1	C	24.40	28.74	4.34	4.45	0.11	1.07923	1.00178	1.07731
		24.36	28.82	4.46	4.45	-0.01	0.993092	1.00178	0.991323
		24.38	28.93	4.55	4.45	-0.1	0.933033	1.00178	0.931371
	E	24.21	23.78	-0.43	4.45	4.88	29.446	1.00178	29.3935
		24.33	23.81	-0.52	4.45	4.97	31.3414	1.00178	31.2856
		24.34	23.76	-0.58	4.45	5.03	32.6724	1.00178	32.6142
	P	24.35	26.50	2.15	4.45	2.3	4.92458	1.00178	4.91581
		24.45	26.54	2.09	4.45	2.36	5.1337	1.00178	5.12456
		24.42	26.60	2.18	4.45	2.27	4.82323	1.00178	4.81464
NQO-1	C	24.40	28.38	3.98	4.03333	0.0533333	1.03766	1.00041	1.03724
		24.36	28.40	4.04	4.03333	-0.00666667	0.99539	1.00041	0.994985
		24.38	28.46	4.08	4.03333	-0.0466667	0.968171	1.00041	0.967777
	E	24.21	23.23	-0.98	4.03333	5.01333	32.2971	1.00041	32.284
		24.33	23.20	-1.13	4.03333	5.16333	35.8359	1.00041	35.8213
		24.34	23.07	-1.27	4.03333	5.30333	39.4878	1.00041	39.4717
	P	24.35	25.90	1.55	4.03333	2.48333	5.59188	1.00041	5.58961
		24.45	26.11	1.66	4.03333	2.37333	5.18137	1.00041	5.17926
		24.42	25.88	1.46	4.03333	2.57333	5.95183	1.00041	5.94941

## Sheet: Sheet3
3		actin Ct	target Ct	ΔG	Mean		2^ΔG	Mean	ΔΔG
Nrf2	Ctrl	24.36	22.27	-2.09	-1.97667	0.113333	1.08172	1.00255	1.07897
		24.37	22.37	-2	-1.97667	0.0233333	1.0163	1.00255	1.01372
		24.39	22.55	-1.84	-1.97667	-0.136667	0.909618	1.00255	0.907305
											Ctrl	IR	IR+EXO
											1.07897	4.56198	6.36279
	IR	24.36	20.19	-4.17	-1.97667	2.19333	4.57361	1.00255	4.56198		1.01372	4.49917	8.10976
		24.34	20.19	-4.15	-1.97667	2.17333	4.51064	1.00255	4.49917		0.907305	5.16819	7.77941
		24.56	20.21	-4.35	-1.97667	2.37333	5.18137	1.00255	5.16819
	IR+Exo	24.56	19.91	-4.65	-1.97667	2.67333	6.37901	1.00255	6.36279
		24.63	19.63	-5	-1.97667	3.02333	8.13044	1.00255	8.10976
		24.50	19.56	-4.94	-1.97667	2.96333	7.79924	1.00255	7.77941
HO-1	Ctrl	24.36	21.22	-3.14	-3.13	0.01	1.00696	1.00021	1.00675
		24.37	21.28	-3.09	-3.13	-0.04	0.972655	1.00021	0.972453
		24.39	21.23	-3.16	-3.13	0.03	1.02101	1.00021	1.0208
											1.00675	1.91813	2.76964
	IR	24.36	20.29	-4.07	-3.13	0.94	1.91853	1.00021	1.91813		0.972453	1.99959	2.62024
		24.34	20.21	-4.13	-3.13	1	2	1.00021	1.99959		1.0208	2.1431	2.80831
		24.56	20.33	-4.23	-3.13	1.1	2.14355	1.00021	2.1431
	IR+Exo	24.56	19.96	-4.6	-3.13	1.47	2.77022	1.00021	2.76964
		24.63	20.11	-4.52	-3.13	1.39	2.62079	1.00021	2.62024
		24.50	19.88	-4.62	-3.13	1.49	2.80889	1.00021	2.80831
NQO-1	Ctrl	24.36	23.41	-0.95	-0.886667	0.0633333	1.04488	1.00256	1.04221
		24.37	23.63	-0.74	-0.886667	-0.146667	0.903335	1.00256	0.90103
		24.39	23.42	-0.97	-0.886667	0.0833333	1.05946	1.00256	1.05676
	IR	24.36	22.43	-1.93	-0.886667	1.04333	2.06098	1.00256	2.05572		1.04221	2.05572	4.22704
		24.34	22.31	-2.03	-0.886667	1.14333	2.20891	1.00256	2.20327		0.90103	2.20327	4.28604
		24.56	22.18	-2.38	-0.886667	1.49333	2.81539	1.00256	2.8082		1.05676	2.8082	4.75566
	IR+Exo	24.56	21.59	-2.97	-0.886667	2.08333	4.23785	1.00256	4.22704
		24.63	21.64	-2.99	-0.886667	2.10333	4.29701	1.00256	4.28604
		24.50	21.36	-3.14	-0.886667	2.25333	4.76783	1.00256	4.75566
