# Supplementary material for: Human umbilical cord mesenchymal stem cell-derived exosomes mitigate acute radiation-induced intestinal oxidative damage via the Nrf2/HO-1/NQO1 signaling pathway
Source: PLoS One. 2025 Jun 6;20(6):e0324238. doi: 10.1371/journal.pone.0324238 (PMC12143498; doi:10.1371/journal.pone.0324238)
Supplement: S1 Data — (ZIP) [file pone.0324238.s003.zip › Minimal Data Set/Fig 4A (cck8).xls]

## Sheet: Sheet2
	0gy	1gy	2gy	5gy	10gy	15gy	20gy	PBS
OD value	1.122	1.003	0.948	0.803	0.635	0.526	0.315	0.055
	1.103	0.953	0.901	0.826	0.648	0.495	0.249	0.053
	1.132	1.121	1.014	0.814	0.582	0.513	0.398	0.054
	1.134	1.089	0.979	0.796	0.579	0.504	0.258	0.055
	1.121	0.978	0.958	0.887	0.678	0.472	0.236	0.053
cell viability	0gy	1gy	2gy	5gy	10gy	15gy	20gy
	1	0.888472	0.836926	0.701031	0.54358	0.441425	0.243674
	1	0.857143	0.807619	0.73619	0.566667	0.420952	0.186667
	1	0.989796	0.890538	0.705009	0.489796	0.425788	0.319109
	1	0.958295	0.856348	0.686747	0.485635	0.416126	0.188137
	1	0.866105	0.847378	0.780899	0.585206	0.392322	0.171348
cell viability(%)	0gy	1gy	2gy	5gy	10gy	15gy	20gy
	1	0.888472	0.836926	0.701031	0.54358	0.441425	0.243674
	1	0.857143	0.807619	0.73619	0.566667	0.420952	0.186667
	1	0.989796	0.890538	0.705009	0.489796	0.425788	0.319109
	1	0.958295	0.856348	0.686747	0.485635	0.416126	0.188137
	1	0.866105	0.847378	0.780899	0.585206	0.392322	0.171348
