# Supplementary material for: Human umbilical cord mesenchymal stem cell-derived exosomes mitigate acute radiation-induced intestinal oxidative damage via the Nrf2/HO-1/NQO1 signaling pathway
Source: PLoS One. 2025 Jun 6;20(6):e0324238. doi: 10.1371/journal.pone.0324238 (PMC12143498; doi:10.1371/journal.pone.0324238)
Supplement: S1 Data — (ZIP) [file pone.0324238.s003.zip › Minimal Data Set/Fig 4B(cck8).xls]

## Sheet: Sheet1
ug/ml	Ctrl	10Gy+0exo	10Gy+50exo	10Gy+100exo	10Gy+150exo	10Gy+200exo	10Gy+250exo	PBS
OD value	1.118	0.628	0.884	1.104	0.934	0.899	0.817	0.055
	1.124	0.622	0.885	0.997	0.855	1.018	0.862	0.053
	1.258	0.593	0.886	0.977	0.922	0.902	0.863	0.054
	1.187	0.542	0.747	0.881	0.889	0.862	0.984	0.055
	1.121	0.687	0.922	0.714	0.856	0.951	1.025	0.053
cell viability	Ctrl	10Gy+0exo	10Gy+50exo	10Gy+100exo	10Gy+150exo	10Gy+200exo	10Gy+250exo
	1	0.53904	0.779868	0.98683	0.826905	0.793979	0.716839
	1	0.531279	0.776844	0.881419	0.748833	0.901027	0.755369
	1	0.447674	0.69103	0.766611	0.72093	0.704319	0.671927
	1	0.430212	0.611307	0.729682	0.736749	0.712898	0.820671
	1	0.593633	0.81367	0.618914	0.751873	0.840824	0.910112
cell viability(%)	Ctrl	10Gy+0exo	10Gy+50exo	10Gy+100exo	10Gy+150exo	10Gy+200exo	10Gy+250exo
	1	0.53904	0.779868	0.98683	0.826905	0.793979	0.716839
	1	0.531279	0.776844	0.881419	0.748833	0.901027	0.755369
	1	0.447674	0.69103	0.766611	0.72093	0.704319	0.671927
	1	0.430212	0.611307	0.729682	0.736749	0.712898	0.820671
	1	0.593633	0.81367	0.618914	0.751873	0.840824	0.910112
