# Supplementary material for: Human umbilical cord mesenchymal stem cell-derived exosomes mitigate acute radiation-induced intestinal oxidative damage via the Nrf2/HO-1/NQO1 signaling pathway
Source: PLoS One. 2025 Jun 6;20(6):e0324238. doi: 10.1371/journal.pone.0324238 (PMC12143498; doi:10.1371/journal.pone.0324238)
Supplement: S1 Data — (ZIP) [file pone.0324238.s003.zip › Minimal Data Set/Fig 4D(ROS).xlsx]

## Sheet: Sheet1
	Mean
Ctrl	56.511
	48.97
	50.993
IR	139.188
	143.818
	135.947
IR+Exo	84.138
	79.207
	77.112
