# Supplementary material for: Human umbilical cord mesenchymal stem cell-derived exosomes mitigate acute radiation-induced intestinal oxidative damage via the Nrf2/HO-1/NQO1 signaling pathway
Source: PLoS One. 2025 Jun 6;20(6):e0324238. doi: 10.1371/journal.pone.0324238 (PMC12143498; doi:10.1371/journal.pone.0324238)
Supplement: S1 Data — (ZIP) [file pone.0324238.s003.zip › Minimal Data Set/Fig 4E(SOD) .xlsx]

## Sheet: Sheet1
				SOD (U/mg prot)
			Ctrl	665.5
				908
				812.5
				845.5
				897.5
				791
			IR	382
				474.5
				322
				412
				458
				310.5
			IR+Exo	751
				552
				485
				511
				542
				438.5
