# Supplementary material for: Human umbilical cord mesenchymal stem cell-derived exosomes mitigate acute radiation-induced intestinal oxidative damage via the Nrf2/HO-1/NQO1 signaling pathway
Source: PLoS One. 2025 Jun 6;20(6):e0324238. doi: 10.1371/journal.pone.0324238 (PMC12143498; doi:10.1371/journal.pone.0324238)
Supplement: S1 Data — (ZIP) [file pone.0324238.s003.zip › Minimal Data Set/Fig 4F(MDA) .xlsx]

## Sheet: Sheet1
				MDA(μmol/mgprot)
			Ctrl	488.127
				388.215
				355.418
				289.225
				421.255
				252.352
			IR	982.211
				802.122
				718.874
				953.411
				889.985
				1108.55
			IR+Exo	587.852
				499.125
				623.412
				592.058
				544.588
				608.448
