# Supplementary material for: Human umbilical cord mesenchymal stem cell-derived exosomes mitigate acute radiation-induced intestinal oxidative damage via the Nrf2/HO-1/NQO1 signaling pathway
Source: PLoS One. 2025 Jun 6;20(6):e0324238. doi: 10.1371/journal.pone.0324238 (PMC12143498; doi:10.1371/journal.pone.0324238)
Supplement: S1 Data — (ZIP) [file pone.0324238.s003.zip › Minimal Data Set/Fig 4G(GSH-Px) .xlsx]

## Sheet: Sheet1
				GSH (μmol/gprot)
			Ctrl	89.2156
				98.2565
				107.985
				114.234
				117.763
				107.478
			IR	23.5549
				21.1145
				35.2478
				42.2588
				38.3217
				27.565
			IR+Exo	64.5599
				85.2565
				50.2568
				77.5459
				33.5749
				50.5792
