# Supplementary material for: Human umbilical cord mesenchymal stem cell-derived exosomes mitigate acute radiation-induced intestinal oxidative damage via the Nrf2/HO-1/NQO1 signaling pathway
Source: PLoS One. 2025 Jun 6;20(6):e0324238. doi: 10.1371/journal.pone.0324238 (PMC12143498; doi:10.1371/journal.pone.0324238)
Supplement: S1 Data — (ZIP) [file pone.0324238.s003.zip › Minimal Data Set/Fig 4H (qRT-PCR).xlsx]

## Sheet: Sheet3
3		actin Ct	target Ct	ΔG	Mean		2^ΔG	Mean	ΔΔG
Nrf2	Ctrl	24.36	22.58	-1.78	-1.66667	0.113333	1.08172	1.00212	1.07944
		24.34	22.79	-1.55	-1.66667	-0.116667	0.922316	1.00212	0.920367
		24.31	22.64	-1.67	-1.66667	0.00333333	1.00231	1.00212	1.00019
											Ctrl	IR	IR+Exo
											1.07944	3.8378	7.21141
	IR	24.54	20.93	-3.61	-1.66667	1.94333	3.84593	1.00212	3.8378		0.920367	5.46523	8.16969
		24.61	20.49	-4.12	-1.66667	2.45333	5.4768	1.00212	5.46523		1.00019	4.17068	7.94629
		24.58	20.85	-3.73	-1.66667	2.06333	4.17951	1.00212	4.17068
	IR+Exo	24.36	19.84	-4.52	-1.66667	2.85333	7.22668	1.00212	7.21141
		24.35	19.65	-4.7	-1.66667	3.03333	8.18699	1.00212	8.16969
		24.23	19.57	-4.66	-1.66667	2.99333	7.96312	1.00212	7.94629
HO-1	Ctrl	24.36	21.47	-2.89	-2.88	0.01	1.00696	1.00251	1.00444		1.00444	2.12342	4.94643
		24.34	21.59	-2.75	-2.88	-0.13	0.913831	1.00251	0.911546		0.911546	2.35608	4.42718
		24.31	21.31	-3	-2.88	0.12	1.08673	1.00251	1.08402		1.08402	2.59617	4.30612
	IR	24.54	20.57	-3.97	-2.88	1.09	2.12874	1.00251	2.12342
		24.61	20.49	-4.12	-2.88	1.24	2.36199	1.00251	2.35608
		24.58	20.32	-4.26	-2.88	1.38	2.60268	1.00251	2.59617
	IR+Exo	24.36	19.17	-5.19	-2.88	2.31	4.95883	1.00251	4.94643
		24.35	19.32	-5.03	-2.88	2.15	4.43828	1.00251	4.42718
		24.23	19.24	-4.99	-2.88	2.11	4.31691	1.00251	4.30612
NQO-1	Ctrl	24.36	23.69	-0.67	-0.723333	-0.0533333	0.963707	1.0004	0.963317		0.963317	2.19783	5.52541
		24.34	23.61	-0.73	-0.723333	0.00666667	1.00463	1.0004	1.00423		1.00423	2.13773	5.68076
		24.31	23.54	-0.77	-0.723333	0.0466667	1.03288	1.0004	1.03246		1.03246	2.70585	4.81015
	IR	24.54	22.68	-1.86	-0.723333	1.13667	2.19872	1.0004	2.19783
		24.61	22.79	-1.82	-0.723333	1.09667	2.1386	1.0004	2.13773
		24.58	22.42	-2.16	-0.723333	1.43667	2.70695	1.0004	2.70585
	IR+Exo	24.36	21.17	-3.19	-0.723333	2.46667	5.52765	1.0004	5.52541
		24.35	21.12	-3.23	-0.723333	2.50667	5.68305	1.0004	5.68076
		24.23	21.24	-2.99	-0.723333	2.26667	4.8121	1.0004	4.81015
