# Supplementary material for: Human umbilical cord mesenchymal stem cell-derived exosomes mitigate acute radiation-induced intestinal oxidative damage via the Nrf2/HO-1/NQO1 signaling pathway
Source: PLoS One. 2025 Jun 6;20(6):e0324238. doi: 10.1371/journal.pone.0324238 (PMC12143498; doi:10.1371/journal.pone.0324238)
Supplement: S1 Data — (ZIP) [file pone.0324238.s003.zip › Minimal Data Set/Fig 5A(qrt-PCR).xlsx]

## Sheet: Sheet1
1		actin Ct	target Ct	ΔG	平均数		2^ΔG	平均数	ΔΔG
NRF2	C	24.13	26.47	2.34	2.30667	-0.0333333	0.97716	1.00072	0.976461
		23.98	26.21	2.23	2.30667	0.0766667	1.05458	1.00072	1.05382
		24.05	26.40	2.35	2.30667	-0.0433333	0.97041	1.00072	0.969716
	E	24.07	21.99	-2.08	2.30667	4.38667	20.9179	1.00072	20.9029
		23.96	22.13	-1.83	2.30667	4.13667	17.5898	1.00072	17.5772
		24.13	22.22	-1.91	2.30667	4.21667	18.5927	1.00072	18.5794
	P	23.90	23.27	-0.63	2.30667	2.93667	7.6564	1.00072	7.65092
		24.12	23.52	-0.6	2.30667	2.90667	7.49884	1.00072	7.49347
		24.02	23.31	-0.71	2.30667	3.01667	8.09296	1.00072	8.08716
HO-1	C	24.13	26.81	2.68	2.65333	-0.0266667	0.981686	1.00067	0.981031
		23.98	26.68	2.7	2.65333	-0.0466667	0.968171	1.00067	0.967525
		24.05	26.63	2.58	2.65333	0.0733333	1.05214	1.00067	1.05144
	E	24.07	22.70	-1.37	2.65333	4.02333	16.2609	1.00067	16.25
		23.96	22.47	-1.49	2.65333	4.14333	17.6713	1.00067	17.6595
		24.13	22.54	-1.59	2.65333	4.24333	18.9396	1.00067	18.927
	P	23.90	24.90	1	2.65333	1.65333	3.1456	1.00067	3.1435
		24.12	25.08	0.96	2.65333	1.69333	3.23403	1.00067	3.23187
		24.02	25.02	1	2.65333	1.65333	3.1456	1.00067	3.1435
NQO-1	C	24.13	27.90	3.77	3.75	-0.02	0.986233	1.00237	0.983899
		23.98	27.84	3.86	3.75	-0.11	0.926588	1.00237	0.924396
		24.05	27.67	3.62	3.75	0.13	1.09429	1.00237	1.0917
	E	24.07	22.32	-1.75	3.75	5.5	45.2548	1.00237	45.1478
		23.96	22.40	-1.56	3.75	5.31	39.6706	1.00237	39.5768
		24.13	22.34	-1.79	3.75	5.54	46.5271	1.00237	46.417
	P	23.90	26.33	2.43	3.75	1.32	2.49666	1.00237	2.49075
		24.12	26.10	1.98	3.75	1.77	3.41054	1.00237	3.40247
		24.02	26.19	2.17	3.75	1.58	2.9897	1.00237	2.98263

## Sheet: Sheet2
2		actin Ct	target Ct	ΔG	平均数		2^ΔG	平均数	ΔΔG
NRF2	C	24.40	28.38	3.98	4.03333	0.0533333	1.03766	1.00041	1.03724
		24.36	28.40	4.04	4.03333	-0.00666667	0.99539	1.00041	0.994985
		24.38	28.46	4.08	4.03333	-0.0466667	0.968171	1.00041	0.967777
	E	24.21	23.23	-0.98	4.03333	5.01333	32.2971	1.00041	32.284
		24.33	23.20	-1.13	4.03333	5.16333	35.8359	1.00041	35.8213
		24.34	23.07	-1.27	4.03333	5.30333	39.4878	1.00041	39.4717
	P	24.35	25.84	1.49	4.03333	2.54333	5.82934	1.00041	5.82697
		24.45	25.95	1.5	4.03333	2.53333	5.78908	1.00041	5.78672
		24.42	25.92	1.5	4.03333	2.53333	5.78908	1.00041	5.78672
HO-1	C	24.40	28.74	4.34	4.45	0.11	1.07923	1.00178	1.07731
		24.36	28.82	4.46	4.45	-0.01	0.993092	1.00178	0.991323
		24.38	28.93	4.55	4.45	-0.1	0.933033	1.00178	0.931371
	E	24.21	23.78	-0.43	4.45	4.88	29.446	1.00178	29.3935
		24.33	23.81	-0.52	4.45	4.97	31.3414	1.00178	31.2856
		24.34	23.76	-0.58	4.45	5.03	32.6724	1.00178	32.6142
	P	24.35	26.50	2.15	4.45	2.3	4.92458	1.00178	4.91581
		24.45	26.54	2.09	4.45	2.36	5.1337	1.00178	5.12456
		24.42	26.60	2.18	4.45	2.27	4.82323	1.00178	4.81464
NQO-1	C	24.40	28.38	3.98	4.03333	0.0533333	1.03766	1.00041	1.03724
		24.36	28.40	4.04	4.03333	-0.00666667	0.99539	1.00041	0.994985
		24.38	28.46	4.08	4.03333	-0.0466667	0.968171	1.00041	0.967777
	E	24.21	23.23	-0.98	4.03333	5.01333	32.2971	1.00041	32.284
		24.33	23.20	-1.13	4.03333	5.16333	35.8359	1.00041	35.8213
		24.34	23.07	-1.27	4.03333	5.30333	39.4878	1.00041	39.4717
	P	24.35	25.90	1.55	4.03333	2.48333	5.59188	1.00041	5.58961
		24.45	26.11	1.66	4.03333	2.37333	5.18137	1.00041	5.17926
		24.42	25.88	1.46	4.03333	2.57333	5.95183	1.00041	5.94941

## Sheet: Sheet3
3		actin Ct	target Ct	ΔG	Mean		2^ΔG	Mean	ΔΔG
Nrf2	NC	24.36	22.18	-2.18	-2.17333	0.00666667	1.00463	1.00015	1.00448
		24.37	22.23	-2.14	-2.17333	-0.0333333	0.97716	1.00015	0.977014
		24.39	22.19	-2.2	-2.17333	0.0266667	1.01866	1.00015	1.0185
											NC	Si1	Si2	Si3
											1.00448	0.218613	0.475149	0.584977
	Si1	24.56	24.58	0.02	-2.17333	-2.19333	0.218646	1.00015	0.218613		0.977014	0.240891	0.399551	0.580936
		24.63	24.51	-0.12	-2.17333	-2.05333	0.240927	1.00015	0.240891		1.0185	0.223207	0.455793	0.530878
		24.5	24.49	-0.01	-2.17333	-2.16333	0.22324	1.00015	0.223207
	Si2	24.36	23.26	-1.1	-2.17333	-1.07333	0.47522	1.00015	0.475149
		24.34	23.49	-0.85	-2.17333	-1.32333	0.399611	1.00015	0.399551
		24.56	23.52	-1.04	-2.17333	-1.13333	0.455861	1.00015	0.455793
	Si3	24.35	22.95	-1.4	-2.17333	-0.773333	0.585064	1.00015	0.584977
		24.38	22.99	-1.39	-2.17333	-0.783333	0.581023	1.00015	0.580936
		24.34	23.08	-1.26	-2.17333	-0.913333	0.530957	1.00015	0.530878
