# Supplementary material for: Human umbilical cord mesenchymal stem cell-derived exosomes mitigate acute radiation-induced intestinal oxidative damage via the Nrf2/HO-1/NQO1 signaling pathway
Source: PLoS One. 2025 Jun 6;20(6):e0324238. doi: 10.1371/journal.pone.0324238 (PMC12143498; doi:10.1371/journal.pone.0324238)
Supplement: S1 Data — (ZIP) [file pone.0324238.s003.zip › Minimal Data Set/Fig 5F (cck8) .xls]

## Sheet: Sheet1
	SiNC	10Gy+SiNC	10Gy+SiNrf2	10Gy+SiNC+100exo	10Gy+SiNrf2+100exo	PBS
原始OD值	1.528	0.859	0.324	1.127	0.548	0.055
	1.457	0.728	0.285	1.108	0.519	0.053
	1.357	0.621	0.381	1.154	0.621	0.054
	1.469	0.698	0.372	1.207	0.497	0.055
	1.485	0.755	0.349	1.119	0.508	0.053
cell viability	SiNC	10Gy+SiNC	10Gy+SiNrf2	10Gy+SiNC+100exo	10Gy+SiNrf2+100exo
	1	0.545825	0.182621	0.727766	0.334691
	1	0.480769	0.165242	0.751425	0.331909
	1	0.43515	0.250959	0.844206	0.43515
	1	0.454738	0.224187	0.81471	0.312588
	1	0.490223	0.206704	0.744413	0.317737
cell viability(%)	SiNC	10Gy+SiNC	10Gy+SiNrf2	10Gy+SiNC+100exo	10Gy+SiNrf2+100exo
	1	0.545825	0.182621	0.727766	0.334691
	1	0.480769	0.165242	0.751425	0.331909
	1	0.43515	0.250959	0.844206	0.43515
	1	0.454738	0.224187	0.81471	0.312588
	1	0.490223	0.206704	0.744413	0.317737
