# Supplementary material for: Human umbilical cord mesenchymal stem cell-derived exosomes mitigate acute radiation-induced intestinal oxidative damage via the Nrf2/HO-1/NQO1 signaling pathway
Source: PLoS One. 2025 Jun 6;20(6):e0324238. doi: 10.1371/journal.pone.0324238 (PMC12143498; doi:10.1371/journal.pone.0324238)
Supplement: S1 Data — (ZIP) [file pone.0324238.s003.zip › Minimal Data Set/Fig 5G-H(qRT-PCR).xlsx]

## Sheet: Sheet1
1		actin Ct	target Ct	ΔG	Mean		2^ΔG	Mean	ΔΔG
HO-1	Si-NC	24.35	22.89	-1.46	-1.52333	-0.0633333	0.95705	1.00058	0.956495
		24.36	22.78	-1.58	-1.52333	0.0566667	1.04006	1.00058	1.03946
		24.35	22.82	-1.53	-1.52333	0.00666667	1.00463	1.00058	1.00405
	Si-NRF2	24.54	25.91	1.37	-1.52333	-2.89333	0.134592	1.00058	0.134514
		24.62	25.86	1.24	-1.52333	-2.76333	0.147283	1.00058	0.147198
		24.55	25.88	1.33	-1.52333	-2.85333	0.138376	1.00058	0.138296
	Si-NC+EXO	24.39	22.74	-1.65	-1.52333	0.126667	1.09177	1.00058	1.09113
		24.32	22.68	-1.64	-1.52333	0.116667	1.08423	1.00058	1.0836
		24.54	22.72	-1.82	-1.52333	0.296667	1.2283	1.00058	1.22759
	Si-NRF2+EXO	24.49	24.75	0.26	-1.52333	-1.78333	0.290511	1.00058	0.290343
		24.63	24.69	0.06	-1.52333	-1.58333	0.33371	1.00058	0.333516
		24.58	24.62	0.04	-1.52333	-1.56333	0.338368	1.00058	0.338172
	Si-NC+IR	24.42	21.28	-3.14	-1.52333	1.61667	3.06666	1.00058	3.06488
		24.38	21.31	-3.07	-1.52333	1.54667	2.92141	1.00058	2.91972
		24.49	21.17	-3.32	-1.52333	1.79667	3.47417	1.00058	3.47215
	Si-NRF2+IR	24.55	22.76	-1.79	-1.52333	0.266667	1.20303	1.00058	1.20233
		24.58	22.74	-1.84	-1.52333	0.316667	1.24545	1.00058	1.24473
		24.59	22.68	-1.91	-1.52333	0.386667	1.30737	1.00058	1.30661
	Si-NC+IR+EXO	24.32	20.34	-3.98	-1.52333	2.45667	5.48947	1.00058	5.48628
		24.32	20.39	-3.93	-1.52333	2.40667	5.30248	1.00058	5.2994
		24.49	20.25	-4.24	-1.52333	2.71667	6.57352	1.00058	6.56971
	Si-NRF2+IR+EXO	24.42	21.85	-2.57	-1.52333	1.04667	2.06575	1.00058	2.06455
		24.38	21.79	-2.59	-1.52333	1.06667	2.09459	1.00058	2.09337
		24.45	21.91	-2.54	-1.52333	1.01667	2.02324	1.00058	2.02206
NQO1	Si-NC	24.35	22.84	-1.51	-1.55333	-0.0433333	0.97041	1.00042	0.969999
		24.36	22.75	-1.61	-1.55333	0.0566667	1.04006	1.00042	1.03962
		24.35	22.81	-1.54	-1.55333	-0.0133333	0.990801	1.00042	0.990381
	Si-NRF2	24.54	26.02	1.48	-1.55333	-3.03333	0.122145	1.00042	0.122093
		24.62	26.13	1.51	-1.55333	-3.06333	0.119631	1.00042	0.119581
		24.55	26.09	1.54	-1.55333	-3.09333	0.117169	1.00042	0.11712
	Si-NC+EXO	24.39	22.65	-1.74	-1.55333	0.186667	1.13813	1.00042	1.13765
		24.32	22.87	-1.45	-1.55333	-0.103333	0.93088	1.00042	0.930486
		24.54	22.73	-1.81	-1.55333	0.256667	1.19472	1.00042	1.19421
	Si-NRF2+EXO	24.49	24.83	0.34	-1.55333	-1.89333	0.269184	1.00042	0.26907
		24.63	24.62	-0.01	-1.55333	-1.54333	0.343092	1.00042	0.342947
		24.58	24.74	0.16	-1.55333	-1.71333	0.304955	1.00042	0.304826
	Si-NC+IR	24.42	21.18	-3.24	-1.55333	1.68667	3.21912	1.00042	3.21776
		24.38	21.36	-3.02	-1.55333	1.46667	2.76383	1.00042	2.76266
		24.49	21.08	-3.41	-1.55333	1.85667	3.6217	1.00042	3.62017
	Si-NRF2+IR	24.55	22.59	-1.96	-1.55333	0.406667	1.32562	1.00042	1.32506
		24.58	22.55	-2.03	-1.55333	0.476667	1.39152	1.00042	1.39094
		24.59	22.84	-1.75	-1.55333	0.196667	1.14605	1.00042	1.14556
	Si-NC+IR+EXO	24.32	20.41	-3.91	-1.55333	2.35667	5.12186	1.00042	5.11969
		24.32	19.94	-4.38	-1.55333	2.82667	7.09433	1.00042	7.09133
		24.49	20.58	-3.91	-1.55333	2.35667	5.12186	1.00042	5.11969
	Si-NRF2+IR+EXO	24.42	21.28	-3.14	-1.55333	1.58667	3.00355	1.00042	3.00227
		24.38	21.79	-2.59	-1.55333	1.03667	2.05148	1.00042	2.05061
		24.45	21.28	-3.17	-1.55333	1.61667	3.06666	1.00042	3.06536
